# Supplementary material for: Wildlife–Vehicle Collisions and Mitigation: Current Status and Factor Analysis in South Korea
Source: Animals (Basel). 2024 Oct 18;14(20):3012. doi: 10.3390/ani14203012 (PMC11505253; doi:10.3390/ani14203012)
Supplement: Supplementary file 1 [file animals-14-03012-s001.zip › Table S1.XLSX]

## Sheet: Sheet1
Class	Order	Family	Species	2009	2010	2011	2012	2013	2014	2015	2016	2017	total
Mammalia	Carnivora	Felidae	Felis catus	292	152	187	180	150	164	168	189	201	1683	0.123695
Mammalia	Carnivora	Canidae	Nyctereutes procyonoides	276	184	163	155	183	170	169	131	112	1543	0.113406
Mammalia	Rodentia	Sciuridae	Eutamias sibiricus	337	266	169	221	132	156	72	29	156	1538	0.113038
Mammalia	Carnivora	Mustelidae	Mustela sibirica	250	164	151	117	126	121	128	123	94	1274	0.0936352
Mammalia	Artiodactyla	Cervidae	Hydropotes inermis	98	61	92	119	124	171	203	199	203	1270	0.0933412
Mammalia	Rodentia	Sciuridae	Sciurus vulgaris	153	92	86	83	55	65	63	44	72	713	0.0524034
Amphibia	Anura	Bombinatoridae	Bombina orientalis	467	61	66	1	21	28	1	33	2	680	0.049978
Aves	Galliformes	Phasianidae	Phasianus colchicus	83	64	55	73	73	59	59	40	51	557	0.0409378
Reptilia	Squamata	Colubridae	Rhabdophis tigrinus	80	60	53	47	64	49	36	24	28	441	0.0324122
Amphibia	Anura	Ranidae	Rana dybowskii	200	132	29	27	11	5	0	0	0	404	0.0296928
Aves	Columbiformes	Columbidae	Streptopelia orientalis	55	46	30	28	59	23	31	38	35	345	0.0253565
Mammalia	Canivora	Canidae	Canis lupus familiaris	50	30	26	42	44	19	22	33	30	296	0.0217551
Aves	Passeriformes	Corvidae	Pica pica	43	28	31	32	39	22	45	24	25	289	0.0212406
Reptilia	Squamata	Colubridae	Elaphe dione	54	37	40	36	34	26	7	15	16	265	0.0194767
Reptilia	Squamata	Colubridae	Dinodon rufozonatum	35	32	44	38	34	16	15	14	8	236	0.0173453
Mammalia	Lagomorpha	Leporidae	Lepus coreanus	35	33	36	39	22	19	12	16	11	223	0.0163898
Aves	Falconiformes	Accipitridae	Accipiter nisus	42	29	24	20	19	18	19	25	17	213	0.0156549
Aves	Passeriformes	Muscicapidae	Muscicapa dauurica	27	38	20	23	23	16	0	4	12	163	0.01198
Mammalia	Carnivora	Felidae	Prionailurus bengalensis	18	28	22	21	13	14	8	8	8	140	0.0102896
Aves	Passeriformes	Passeridae	Passer montanus	15	2	12	12	11	15	25	20	16	128	0.00940761
Aves	Passeriformes	Pycnonotidae	Microscelis amaurotis	17	9	6	6	7	4	14	12	20	95	0.00698221
Amphibia	Anura	Bombinatoridae	Bombina orientalis	35	13	33	1	5	0	0	0	0	87	0.00639424
Amphibia	Anura	Bufonidae	Bufo gargarizans	33	8	5	5	12	6	2	1	12	84	0.00617375
Aves	Passeriformes	Turdidae	Zoothera aurea	14	4	3	8	5	11	9	11	4	69	0.00507129
Mammalia	Rodentia	Muridae	Rattus norvegicus	20	7	12	12	4	3	2	2	1	63	0.00463031
Aves	Passeriformes	Corvidae	Cyanopica cyanus	13	5	6	4	4	6	10	6	6	60	0.00440982
Aves	Strigiformes	Strigidae	Ninox scutulata	13	2	7	14	3	7	6	4	3	59	0.00433632
Aves	Passeriformes	Corvidae	Corvus corone	6	2	2	1	4	9	10	10	6	50	0.00367485
Aves	Passeriformes	Muscicapidae	Phoenicurus auroreus	13	3	4	3	5	9	2	4	4	47	0.00345436
Aves	Passeriformes	Turdidae	Turdus pallidus	9	11	2	1	4	7	4	3	6	47	0.00345436
Amphibia	Anura	Ranidae	Rana huanrenensis	0	8	4	0	0	0	0	0	32	44	0.00323387
Mammalia	Soricomorpha	Talpidae	Mogera robusta	9	3	4	6	4	7	4	3	3	43	0.00316037
Amphibia	Anura	Ranidae	Pelophylax nigromaculatus	4	4	8	3	10	3	5	2	3	42	0.00308687
Amphibia	Anura	Hylidae	Lithobates catesbeianus	12	8	3	1	4	1	2	6	2	39	0.00286638
Reptilia	Squamata	Colubridae	Oocatochus rufodorsatus	1	4	3	7	8	6	4	1	2	36	0.00264589
Aves	Falconiformes	Falconidae	Falco tinnunculus	4	5	4	2	6	4	4	6	1	36	0.00264589
Aves	Passeriformes	Corvidae	Garrulus glandarius	5	3	3	3	4	3	5	1	8	35	0.00257239
Reptilia	Squamata	Viperidae	Gloydius saxatilis	7	6	2	2	1	5	1	1	2	27	0.00198442
Aves	Passeriformes	Emberizidae	Emberiza elegans	8	4	2	7	1	0	1	1	1	25	0.00183742
Mammalia	Carnivora	Mustelidae	Meles leucurus	0	2	2	3	3	4	2	2	7	25	0.00183742
Aves	Strigiformes	Strigidae	Otus bakkamoena	8	1	5	2	1	1	2	1	2	23	0.00169043
Reptilia	Squamata	Colubridae	Amphiesma vibakari	8	6	0	1	1	1	2	1	1	21	0.00154344
Aves	Passeriformes	Timaliidae	Paradoxornis webbianus	5	3	3	2	1	1	1	0	1	17	0.00124945
Aves	Passeriformes	Hirundinidae	Hirundo rustica	5	2	1	2	1	0	2	1	1	15	0.00110245
Aves	Piciformes	Picidae	Picus canus	6	2	0	1	0	2	3	0	1	15	0.00110245
Mammalia	Rodentia	Muridae	Apodemus agrarius	6	3	0	1	0	0	3	0	1	14	0.00102896
Mammalia	Artiodactyla	Cervidae	Capreolus pygargus	1	3	0	3	0	2	1	1	2	13	0.000955461
Aves	Passeriformes	Paridae	Parus major	3	2	0	1	4	0	0	2	1	13	0.000955461
Aves	Strigiformes	Strigidae	Bubo bubo	1	1	3	1	3	1	0	2	0	12	0.000881964
Mammalia	Rodentia	Muridae	Apodemus peninsulae	6	3	2	0	0	0	1	0	0	12	0.000881964
Amphibia	Caudata	Hynobiidae	Onychodactylus koreanus	2	6	2	0	1	0	0	0	0	11	0.000808467
Aves	Passeriformes	Muscicapidae	Cyanoptila cyanomelana	2	1	4	1	1	0	0	0	2	11	0.000808467
Mammalia	Eulipotyphla	Soricidae	Crocidura lasiura	6	1	0	2	0	0	0	0	1	10	0.00073497
Mammalia	Rodentia	Cricetidae	Myodes regulus	2	1	5	1	1	0	0	0	0	10	0.00073497
Mammalia	Chordata	Erinaceidae	Erinaceinae	4	2	0	0	0	1	0	0	2	9	0.000661473
Aves	Passeriformes	Turdidae	Turdus hortulorum	2	2	0	2	0	2	0	0	1	9	0.000661473
Aves	Passeriformes	Emberizidae	Emberiza cioides	4	1	1	0	1	0	1	1	0	9	0.000661473
Mammalia	Rodentia	Muridae	Mus musculus	2	0	0	1	1	0	2	0	3	9	0.000661473
Aves	Ciconiiformes	Ardeidae	Egretta garzetta	2	0	1	1	1	2	1	0	1	9	0.000661473
Aves	Passeriformes	Laniidae	Lanius bucephalus	1	2	1	0	0	0	1	1	2	8	0.000587976
Mammalia	Artiodactyla	Suidae	Sus scrofa	1	1	0	0	3	2	0	0	1	8	0.000587976
Aves	Passeriformes	Corvidae	Corvus macrorhynchos	0	0	1	1	1	1	2	0	2	8	0.000587976
Aves	Caprimulgiformes	Caprimulgidae	Caprimulgus indicus	1	1	3	0	0	1	0	0	1	7	0.000514479
Reptilia	Testudines	Trionychidae	Pelodiscus maackii	1	0	2	1	1	0	1	1	0	7	0.000514479
Aves	Passeriformes	Paridae	Parus ater	5	1	0	0	0	0	1	0	0	7	0.000514479
Aves	Anseriformes	Anatidae	Anas poecilorhyncha	0	1	0	0	3	0	0	2	1	7	0.000514479
Aves	Passeriformes	Paridae	Parus varius	2	0	0	1	2	1	0	0	0	6	0.000440982
Reptilia	Squamata	Colubridae	Elaphe schrenckii	1	1	0	1	1	0	0	1	1	6	0.000440982
Amphibia	Caudata	Hynobiidae	Hynobius leechii	6	0	0	0	0	0	0	0	0	6	0.000440982
Aves	Coraciiformes	Alcedinidae	Alcedo atthis	2	1	0	0	0	1	0	2	0	6	0.000440982
Aves	Piciformes	Picidae	Dendrocopos kizuki	0	4	1	0	0	0	0	1	0	6	0.000440982
Aves	Passeriformes	Sylviidae	Urosphena squameiceps	1	2	0	0	3	0	0	0	0	6	0.000440982
Reptilia	Squamata	Colubridae	Hierophis spinalis	4	1	0	0	0	0	0	0	1	6	0.000440982
Amphibia	Anura	Ranidae	Glandirana rugosa	4	0	0	0	0	0	2	0	0	6	0.000440982
Mammalia	Rodentia	Muridae	Rattus rattus	3	0	0	1	1	0	0	0	0	5	0.000367485
Aves	Passeriformes	sittidae	Sitta europaea	4	0	0	0	0	1	0	0	0	5	0.000367485
Reptilia	Testudines	Emydidae	Trachemys scripta	2	0	1	0	1	0	0	0	1	5	0.000367485
Aves	Piciformes	Picidae	Dendrocopos major	1	2	0	0	1	0	0	1	0	5	0.000367485
Aves	Strigiformes	Strigidae	Strix aluco	2	1	0	0	2	0	0	0	0	5	0.000367485
Aves	Passeriformes	Sturnidae	Sturnus cineraceus	1	1	0	0	0	1	0	1	1	5	0.000367485
Aves	Coraciiformes	Coraciidae	Eurystomus orientalis	1	1	0	1	0	1	0	0	1	5	0.000367485
Mammalia	Rodentia	Sciuridae	Pteromys volans aluco	1	0	0	1	1	0	0	0	2	5	0.000367485
Aves	Ciconiiformes	Ardeidae	Butorides striata	0	0	0	2	0	1	0	1	0	4	0.000293988
Aves	Passeriformes	Motacillidae	Motacilla cinerea	0	0	2	1	1	0	0	0	0	4	0.000293988
Mammalia	Rodentia	Cricetidae	Clethrionomys regulus	4	0	0	0	0	0	0	0	0	4	0.000293988
Aves	Falconiformes	Accipitridae	Buteo buteo	1	1	1	1	0	0	0	0	0	4	0.000293988
Aves	Falconiformes	Accipitridae	Accipiter soloensis	2	1	0	0	0	0	0	1	0	4	0.000293988
Amphibia	Anura	Ranidae	Pelophylax nigromaculatus	1	2	1	0	0	0	0	0	0	4	0.000293988
Aves	Passeriformes	Muscicapidae	Luscinia cyane	0	0	1	1	0	1	1	0	0	4	0.000293988
Mammalia	Carnivora	Mustelidae	Lutra lutra	2	2	0	0	0	0	0	0	0	4	0.000293988
Aves	Passeriformes	Aegithalidae	Aegithalos caudatus	0	2	1	0	0	0	0	1	0	4	0.000293988
Mammalia	Chiroptera	Rhinolophidae	Rhinolophus ferrumequinum	3	0	0	0	0	0	0	0	0	3	0.000220491
Mammalia	Carnivora	Mustelidae	Martes flavigula	0	0	0	1	2	0	0	0	0	3	0.000220491
Aves	Passeriformes	Zosteropidae	Zosterops japonicus	1	1	0	0	0	0	1	0	0	3	0.000220491
Aves	Passeriformes	Muscicapidae	Monticola solitarius	2	0	0	0	1	0	0	0	0	3	0.000220491
Aves	Gruiformes	Rallidae	Gallinula chloropus	0	0	0	1	1	0	0	0	1	3	0.000220491
Aves	Passeriformes	Emberizidae	Emberiza rustica	1	0	0	1	1	0	0	0	0	3	0.000220491
Aves	Anseriformes	Anatidae	Aix galericulata	0	0	0	2	0	1	0	0	0	3	0.000220491
Aves	Charadriiformes	Laridae	Larus crassirostris	0	0	0	0	0	0	0	2	0	2	0.000146994
Reptilia	Testudines	Geoemydidae	Mauremys reevesii	0	0	0	1	0	0	1	0	0	2	0.000146994
Aves	Podicipediformes	Podicipedidae	Tachybaptus ruficollis	1	0	0	0	0	1	0	0	0	2	0.000146994
Aves	Passeriformes	Phylloscopidae	Phylloscopus tenellipes	0	0	1	0	1	0	0	0	0	2	0.000146994
Aves	Passeriformes	Corvidae	Corvus frugilegus	0	0	0	1	1	0	0	0	0	2	0.000146994
Aves	Galliformes	Phasianidae	Coturnix japonica	1	0	0	0	0	0	0	1	0	2	0.000146994
Aves	Gruiformes	Rallidae	Fulica atra	0	0	0	0	0	0	1	1	0	2	0.000146994
Aves	Passeriformes	Fringillidae	Carduelis sinica	1	0	0	0	0	0	1	0	0	2	0.000146994
Aves	Passeriformes	Motacillidae	Anthus rubescens	0	0	0	0	0	0	1	1	0	2	0.000146994
Aves	Cuculiformes	Colubridae	Oocatochus rufodorsatus	0	0	1	0	0	1	0	0	0	2	0.000146994
Aves	Passeriformes	Cettiidae	Phylloscopus coronatus	2	0	0	0	0	0	0	0	0	2	0.000146994
Aves	Strigiformes	Strigidae	Otus sunia	0	0	0	0	0	0	1	0	1	2	0.000146994
Reptilia	Squamata	Viperidae	Gloydius ussuriensis	0	0	1	0	0	0	0	0	1	2	0.000146994
Aves	Passeriformes	Fringillidae	Carpodacus roseus	0	0	2	0	0	0	0	0	0	2	0.000146994
Aves	Ciconiiformes	Ardeidae	Ardea alba	1	0	0	0	0	0	0	0	1	2	0.000146994
Aves	Coraciiformes	Alcedinidae	Halcyon pileata	2	0	0	0	0	0	0	0	0	2	0.000146994
Aves	Strigiformes	Strigidae	Asio otus	0	0	1	0	1	0	0	0	0	2	0.000146994
Aves	Passeriformes	Fringillidae	Coccothraustes coccothraustes	0	1	0	0	0	1	0	0	0	2	0.000146994
Aves	Ciconiiformes	Ardeidae	Nycticorax nycticorax	0	0	0	0	2	0	0	0	0	2	0.000146994
Aves	Coraciiformes	Alcedinidae	Halcyon coromanda	0	0	0	0	0	1	0	0	1	2	0.000146994
Aves	Ciconiiformes	Ardeidae	Bubulcus ibis	2	0	0	0	0	0	0	0	0	2	0.000146994
Aves	Coraciiformes	Upupidae	Upupa epops	1	0	0	0	0	0	0	0	1	2	0.000146994
Aves	Passeriformes	Turdidae	Turdus eunomus	0	0	0	0	0	1	0	0	0	1	7.3497e-05
Aves	Cuculiformes	Cuculidae	Cuculus micropterus	0	0	0	0	0	1	0	0	0	1	7.3497e-05
Aves	Passeriformes	Turdidae	Turdus cardis	0	0	0	0	1	0	0	0	0	1	7.3497e-05
Aves	Passeriformes	Troglodytidae	Troglodytes troglodytes	0	0	0	0	0	0	1	0	0	1	7.3497e-05
Aves	Charadriiformes	Scolopacidae	Actitis hypoleucos	0	1	0	0	0	0	0	0	0	1	7.3497e-05
Aves	Passeriformes	Emberizidae	Emberiza chrysophrys	0	1	0	0	0	0	0	0	0	1	7.3497e-05
Aves	Passeriformes	Turdidae	Turdus naumanni	0	1	0	0	0	0	0	0	0	1	7.3497e-05
Aves	Passeriformes	Fringillidae	Fringilla montifringilla	0	0	0	0	0	0	0	1	0	1	7.3497e-05
Aves	Galliformes	Tetraonidae	Tetrastes bonasia	1	0	0	0	0	0	0	0	0	1	7.3497e-05
Mammalia	Rodentia	Muridae	Micromys minutus	0	0	0	1	0	0	0	0	0	1	7.3497e-05
Mammalia	Carnivora	Mustelidae	Mustela nivalis	1	0	0	0	0	0	0	0	0	1	7.3497e-05
Aves	Passeriformes	Cinclidae	Cinclus pallasii	0	0	0	1	0	0	0	0	0	1	7.3497e-05
Aves	Passeriformes	Paridae	Parus palustris	0	1	0	0	0	0	0	0	0	1	7.3497e-05
Aves	Strigiformes	Strigidae	Asio flammeus	0	0	0	0	1	0	0	0	0	1	7.3497e-05
Aves	Anseriformes	Anatidae	Anas crecca	0	0	0	1	0	0	0	0	0	1	7.3497e-05
Mammalia	Rodentia	Muridae	Rattus norvegicus	0	1	0	0	0	0	0	0	0	1	7.3497e-05
Reptilia	Squamata	Lacertidae	Takydromus amurensis	0	1	0	0	0	0	0	0	0	1	7.3497e-05
Aves	Columbiformes	Columbidae	Columba rupestris	1	0	0	0	0	0	0	0	0	1	7.3497e-05
Aves	Ciconiiformes	Ardeidae	Ardea cinerea	0	0	1	0	0	0	0	0	0	1	7.3497e-05
Amphibia	Anura	Hylidae	Hyla japonica	0	0	0	0	0	0	0	1	0	1	7.3497e-05
Aves	Anseriformes	Anatidae	Anas platyrhynchos	0	0	0	0	0	0	0	1	0	1	7.3497e-05
Aves	Passeriformes	Laniidae	Lanius tigrinus	0	0	0	0	0	0	0	0	1	1	7.3497e-05
Aves	Anseriformes	Anatidae	Anser fabalis	0	0	0	0	1	0	0	0	0	1	7.3497e-05
Amphibia	Anura	Ranidae	Rana coreana	0	0	0	0	0	1	0	0	0	1	7.3497e-05
Aves	Passeriformes	CettiIdae	Horornis canturians	0	1	0	0	0	0	0	0	0	1	7.3497e-05
														0
